# Supplementary material for: An Interactive Smartphone App, Nenne Navi, for Improving Children’s Sleep: Pilot Usability Study
Source: JMIR Pediatr Parent. 2020 Dec 1;3(2):e22102. doi: 10.2196/22102 (PMC7738258; doi:10.2196/22102)
Supplement: Multimedia Appendix 1 [file pediatrics_v3i2e22102_app1.xlsx]

## Sheet: List of items for data entry
	Supplemantary material: List of items for data entry via the app
		Please answer the following questions and submit your answers. Entry will be easier from Day 2 as data from the previous day will be displayed in the entry fields. Let’s start.
	No.	Overview	Item	Mandatory （Day1 to 7）	Once a week	Displayed on Day 8	Applicable individual	Format	Option	Help text (The question sign ⇒ To be displayed with the name “hint”)	Display order	Remarks
	1	Attendance at child care	Did you send your child to a child care service today?	●				Multiple-choice	・ Nursery school (center) ・ Approved kindergarten ・ Child care center (Select this if using on a daily basis) ・ Pre-kindergarten ・ The home of the child’s grandparents (including cases in which the child is looked after by their grandparents who are living together with the child) ・ Not using child care services (the child is spending time with one of their parents) ・ Other + description			・ Items selected for the profile will be the default items.
	2	Wake-up time	What time did your child wake up this morning (day of the week, mm/dd)?	●		○	Child	Time	-			・ Configure settings so that the default value will indicate the morning (7:00 AM).
	3	When waking up	How did your child wake up this morning (day of the week, mm/dd)?	●		○	Child	Multiple-choice	・ The child woke up independently ・ The child woke up immediately when woken by others ・ The child was woken by others, and it took long time for them to wake up
	4	Awakening	How was the child’s mood when they woke up this morning (day of the week, mm/dd)?	●		○	Child	Multiple-choice	・ Good ・ Relatively good ・ Neutral ・ Relatively bad (e.g. in a slightly bad mood, appearing to be tired) ・ Bad (e.g. whining, crying)
	5	Breakfast	Did the child eat breakfast well this morning (day of the week, mm/dd)?	●			Child	Multiple-choice	・ Ate well ・ Did not eat well ・ Barely ate
	6	Presence of night-time awakenings	Last night (day of the week, mm/dd), did the child wake up and stay awake or cry during the night-time for 5 minutes or longer ?	●		○	Child	Number of times	-	・ Please enter “0 times” if the child woke up or cried for less than 5 minutes.		・ The default value is “0”.
	7	Reasons for night-time awakenings	Why did the child wake up during the night-time?	○			Child		・ Unknown ・ Description
	8	How to deal with night-time crying and night-waking's / Places and methods of calming down the child	How did you respond to your child when they woke up in the middle of the night?	●		○	Parent	Description	-	E.g.: Holding the child, letting the child feel the outside air		・ Not to be displayed if “did not wake up” is selected.
	9	Degree of satisfaction with the child’s sleep	How was your child’s sleep last night?	●		○	Child	Multiple-choice	・ Good ・ Relatively good ・ Neutral ・ Relatively bad + description (not mandatory) ・ Bad + description (not mandatory)
	10	Number of naps	How many times did your child take naps today (day of the week, mm/dd)?	●			Child	Multiple-choice	・ 0 times ・ 1 time ・ 2 times ・ 3 or more times
	11	The time when the first nap started	What time did your child have a nap?	●			Child	Time	-			・ Not to be displayed if “0 times” is selected ・ The default time is 1:00 PM
	12	The time when the first nap finished	What time did your child wake up from the nap?	●			Child	Time	-			・ Not to be displayed if “0 times” is selected ・ The default time is 3:00 PM
	13	The time when the second nap started	What time did your child have the second nap?	●			Child	Time	-			・ Not to be displayed if “0 times” or “1 time” is selected ・ The default time is 1:00 PM
	14	The time when the second nap finished	What time did your child wake up from the second nap?	●			Child	Time	-			・ Not to be displayed if “0 times” or “1 time” is selected ・ The default time is 3:00 PM
	15	Total nap time (for those who had 3 or more naps a day)	Approximately how long was the child's nap in total (in minutes)?	●			Child	Duration	-			・ Not to be displayed if “0 times,” “1 time” or “2 times” is selected ・ The default value is 3H
	16	Duration of TV watching	How long (in minutes) did your child watch TV today (day of the week, mm/dd)?	●			Child	Duration	-
	17	The time at which the child stopped watching TV	From 4:00 PM, until what time was the TV on today (day of the week, mm/dd)?	●			Child	Time	- ・ The TV was not on at and after 4:00 PM	The question is for times during which the child is awake. Times during which the TV was on should not be included if the TV is in a room which the child does not enter (no sounds nor light can be heard or seen from outside).		・ Not to be displayed if “0 minutes” is selected
	18	Duration of playing games	How long (in minutes) did your child play games on devices such as a smartphone, a game console and a tablet today (day of the week, mm/dd)?	●			Child	Duration	-	Watching videos on YouTube and other video streaming sites is included.
	19	The time at which the child stopped playing games	Until what time did your child play games (watch videos)?	●			Child	Time	-	Watching videos on YouTube and other video streaming sites is included.		・ Not to be displayed if “0 minutes” is selected
	20	The time at which the child finished their dinner	What time did your child finish their dinner today (day of the week, mm/dd)?	●			Child	Time or selection + description	- ・ Did not eat + description
	21	The time at which the child finished bathing	What time did your child finish bathing today (day of the week, mm/dd)?	●			Child	Time or selection + description	- ・ Did not bathe + description
	22	Playing outside or taking a walk	Did your child take a walk or play outside today (day of the week, mm/dd)?	●			Child	Two-alternative choice question	・ Yes ・ No
	23	Time which the child played outside or took a walk	Around what time did your child take a walk or play outside?	●			Child	Multiple answers may be selected	・ Morning ・ Early afternoon (until 3:00 PM) ・ Late afternoon (at or after 3:00 PM) ・ Do not know (e.g. The child took a walk at a nursery school)			・ Not to be displayed if it was indicated that the child “did not” play outside
	24	Duration of playing outside or taking a walk	How long did your child take a walk or play outside?	●			Child		・ Less than 15 minutes ・ From 15 minutes to less than 30 minutes ・ From 30 minutes to less than 1 hour ・ From 1 hour to less than 2 hours ・ 2 hours or longer ・ Do not know	If the child went outside 2 or more times during the day, please write the total duration for the day.		・ Not to be displayed if it was indicated that the child “did not” play outside
	25	Going out in the evening	Did your child go outside at or after 7:00 PM today (day of the week, mm/dd)?	●			Child	Multiple-choice	・ Yes ・ No
	26	The purpose of going out in the evening	Where did your child go?	●			Child	Multiple-choice	・ Eating out ・ Visiting family or friends ・ Shopping ・ Leisure ・ Other + description			・ Not to be displayed if it was indicated that the child “did not” go out in the evening
	27	Ways of spending time during the 30 minutes before bed	How did your child spend time during the 30 minutes before they went to bed?	●			Child	Multiple answers may be selected	・ Brushed their teeth ・ Bathed ・ Watched TV/smartphone or played games ・ Read a picture book ・ Played with a toy ・ Engaged in physical play (e.g. Riding the back of an adult) ・ Drank breastmilk or baby formula ・ Other + description	If the child read a picture book on a smartphone or tablet, select “Watched TV/smartphone or played games.”
	28	Bedtime	What time did your child go to bed today?	●			Child	Time	-			・ Configure settings so that the default value will indicate the evening (9:00 PM)
	29	Ways of going to bed	How did your child go to bed?	●			Child	Multiple-choice	・ Went to bed independently ・ Went to bed immediately when prompted by an adult ・ Resisted to go to bed (whined) when prompted by an adult but went by themselves ・ Forcibly taken to bed by an adult because the child whined ・ Fell asleep before going to bed	Select “Fell asleep before going to bed” in cases such as when the child fell asleep in the car while traveling.
	30	After going to bed	How did your child spend time after they went to bed?	●			Child	Multiple answers may be selected	・ Fell asleep immediately ・ Read a picture book ・ Watched TV or videos ・ Played with a toy ・ Listened to music ・ Sleep projector ・ Drank breast milk/baby formula ・ Other + description	If the child read a picture book on a smartphone or tablet, select “Watched TV/smartphone or played game.”
	31	Sleep onset latency	How long did it take for your child to fall asleep after they went to bed?	●			Child	Multiple-choice	・ Within 10 minutes ・ 10 to 30 minutes ・ 30 to 60 minutes ・ 60 to 120 minutes ・ 120 to 180 minutes
	32	General condition	How was your child's general condition today (day of the week, mm/dd)?	●			Child	Multiple-choice	・ Good ・ Relatively good ・ Neutral ・ Relatively bad ・ Bad	・ If your child had minor symptoms (e.g. Runny nose and coughs), please select “Relatively bad”. If they were clearly unwell (e.g. Fever and certain diseases), please select “Bad”.
	33	Medication	Did your child take any medication today (day of the week, mm/dd)?	●				Multiple-choice＋ description	・ Took medication + description (please tell us the name(s) of medication(s)) ・ Did not take medication
	34	The child’s mood	How was your child's mood today (day of the week, mm/dd)?	●			Child	Multiple-choice	(Should face emojis be added?) ・ Good ・ Relatively good ・ Neutral ・ Relatively bad (e.g. Frequent whining) ・ Bad (e.g. Losing temper) ・ Other + description
		The following questions are for the parents of Child X (you).
	35	Parents’ wake-up time	What time did you wake up this morning (day of the week, mm/dd)?	●		○	Parent	Time				・ Configure settings so that the default value will indicate the morning (6:00 AM).
	36	Parents’ bedtime	What time did you go to bed last night?	●		○	Parent	Time	-			・ Configure settings so that the default value will indicate the evening (10:00 PM).
	37	Parent’s sleep onset latency	How long did it take for you to fall asleep after you went to bed?	●		○	Parent	Multiple-choice	・ Within 10 minutes ・ 10 to 30 minutes ・ 30 to 60 minutes ・ 60 to 120 minutes ・ 120 to 180 minutes
	38	Whether the parent slept well	How was your sleep last night?	●		○	Parent	Multiple-choice	・ Good ・ Relatively good ・ Neutral ・ Relatively bad ・ Bad
	39	Interruption of the parent’s sleep	Was your sleep interrupted last night?	●		○	Parent	Two-alternative choice question	・ Yes + description ・ No	E.g.: Noise, too warm room, crying child
	40	Perception of child-raising	How do you feel about your child-raising today (day of the week, mm/dd)?	●			Parent	Multiple-choice	・ Enjoyable ・ Relatively enjoyable ・ Neutral ・ Relatively unenjoyable ・ Unenjoyable
	41	Feelings for child-raising	Did you have any of the following feelings while engaging in child-raising today?	●			Parent	Multiple answers may be selected	・ Irritated ・ Tired ・ Tempted to hit my child ・ Other + description ・ None
	42	Degree of confidence in handling the child’s sleep (efficacy)	Do you think that you have been effectively handling your child’s sleep (e.g. maintaining the child’s sleep rhythms in everyday life, sending them to bed and calming them when they wake up in the middle of the night)?		○		Parent	Multiple-choice	・ Handling effectively ・ Handling relatively effectively ・ Handling neither effectively nor ineffectively ・ Handling relatively ineffectively ・ Failed to handle effectively
	43	Concerns for which the parent needs advice, to ask questions or other	Would you like any advice on your child’s sleep and sleep rhythms in everyday life?		○		Parent	Description		E.g.: How to avoid waking up in the middle of night
	44	Child’s sleep environment	Please tell us about the lighting of your child's bedroom		○		Parent	Multiple-choice	[Lighting] ・ Complete darkness ・ Dim light ・ Bright ・ Other + description
	45	Child’s sleep environment	Please tell us about the environment of your child's bedroom (please select all options that apply)		○		Parent	Select all that apply	[The condition of the bedroom] ・ There are a lot of toys ・ The child plays in their bedroom during the daytime ・ The child has electric devices such as a TV and a game console in their bedroom ・ Playful posters are on the wall ・ Noise and living sounds from other rooms can be heard
	46	People putting the child to sleep	Who is primarily putting your child to sleep?		○		Parent	Multiple answers may be selected	・ You ・ Your spouse/partner ・ Your parent ・ Other +description	If different people put your child to sleep on different days, please tell us who is doing so on most days.
	47	People helping you to take care of your child	Who helps you to take care of your child at home on a daily basis?		○		Parent	Multiple answers may be selected	・ Your spouse/partner ・ Your parent ・ Other +description ・ None	Child care workers should not be included.		・ Those who selected “None” will not be able to select other options.
	48	People helping you with sleep education for your child	If someone helps you, to what extent do they help you with putting your child to sleep and maintaining your child's sleep rhythm?		○		Parent	Multiple-choice	・ Good ・ Relatively good ・ Neutral ・ Relatively bad ・ Bad			・ Not to be displayed if the respondent indicated that they have “no one who helps them.”
	49	Other, free comments	Free comments		○		Parent	Description
	①	Profile	Who is entering information?		Only when the app is started		Parent	Multiple-choice	・ Mother ・ Father ・ Other + description
	②	Profile	How old is the person who is entering information?		Only when the app is started		Parent	Numerical value	X years old
	③	Profile	Please enter the nickname of your child (up to 10 letters)		Only when the app is started		Parent	Description
	④	Profile	What is the gender of your child?		Only when the app is started		Parent	Multiple-choice	・ Boy ・ Girl
	⑤	Profile	What is your child’s birth month?		Only when the app is started		Parent	Selection	○ (name of month) *To be selected from 1 to 12 for ○
	⑥	Profile	How old is your child?		Only when the app is started		Parent	Selection	○ years △ month(s) *The numerical value “1” or “2” is to be selected for “○ “; the answer for “△” is to be selected from 1 to 11.			・ The default is 1 year 7 months old.
	⑦	Profile	Do you send your child to a nursery school, approved kindergarten or other facility on weekdays?		The beginning of every month		Parent	Multiple-choice	・ Nursery school (center) ・ Approved kindergarten ・ Child care center (Select this if using on a daily basis) ・ Pre-kindergarten ・ The home of the child's grandparents (including cases in which the child is looked after by grandparents who are also living with the child) ・ Not using child care services (the child is spending time with one of their parents) ・ Other + description
	⑧	Profile	Does your child regularly visit their doctor?		The beginning of every month		Parent	Multiple answers may be selected	・ Does not visit a doctor ・ Asthma ・ Atopic dermatitis ・ Allergic rhinitis ・ Other + description			・ If the option, “Does not visit a doctor” is selected, other options will be hidden.
	⑨	Profile	Does your child take medication on a daily basis?		The beginning of every month		Parent	Multiple answers may be selected	・ None ・ Oral medication + description ・ External medication + description ・ Inhaling medication + description			・ If the option, “None” is selected, other options will be hidden.
	⑩	Profile	Where does your child sleep?		Only when the app is started		Parent	Selection	・ Bedroom ・ Lounge ・ Other +description
	⑪	Profile	Who does your child sleep with?		Only when the app is started		Parent	Multiple answers may be selected	・ Father ・ Mother ・ Sibling(s) ・ Grandparent(s) ・ Other + description
	⑫	Profile	Does your child share the bed with others?		Only when the app is started		Parent	Multiple-choice	・ Sharing the bed with an adult ・ Not sharing the bed with others ・ Other + description
	⑬	Profile	Does any of your family members who are living with the child work night shift two or more days a week on average?		The beginning of every month		Parent	Multiple answers may be selected	・ None ・ Mother ・ Father ・ Other + description			・ If the option, “None” is selected, other options will be hidden.
			The following message will be shown when the respondent completes the entry: “Thank you for completing the questions for today（*＾▽＾*）♥”
